# Supplementary material for: A C. elegans model of C9orf72-associated ALS/FTD uncovers a conserved role for eIF2D in RAN translation
Source: Nat Commun. 2021 Oct 15;12:6025. doi: 10.1038/s41467-021-26303-x (PMC8519953; doi:10.1038/s41467-021-26303-x)
Supplement: Supplementary file 3 — Supplementary Data 1 [file 41467_2021_26303_MOESM3_ESM.xlsx]

## Sheet: Sheet1
Supplementary Data 1. Promoter sequences used for C. elegans transgenic animals
Snb-1	cagttcgggtatctcagcaaccatgacgtgtgttcaagtatttcattttttctccctttctaggaaaattcaagttgaatttttattcattttgaaacttcctctcatctctcgaagatatgcctcgggcttcaaattcgtagtccacccgttgcacgtaacctgctgaaaacttccttgtattcagttctctcgtttcgttttgtctgcaaaagaatttagctccatttgtgtgaaatcgagcaaaatcatgcggctagagaaaataagaaaaaaaaacgaaagagaactggagcgtgtgcatgggacattctcctttcttcgccttattcttcgtctcccattattagtttcgcctcccacaattctggctgcaaagcaataaaaagtggcttcgtt…
Unc11 (prom 8)	ctgtgtctctccgtcctatccactatctttcatccagattcccggttttcccgagaaaaagtgagagagagaagaggctactgcgcggcgacactggctgcggacaccctcactcctctacttgtctccatcgattttcgctggttcgtcgaagcctcgtcgccaacacaacttcttcttctttttcgtcctcttcttttctgccacacgcttgcacagcttcttcttctcattttacgctgtctacttttttcggaggggccatacccccacacacagctccttttatttgg
