# Supplementary material for: A C. elegans model of C9orf72-associated ALS/FTD uncovers a conserved role for eIF2D in RAN translation
Source: Nat Commun. 2021 Oct 15;12:6025. doi: 10.1038/s41467-021-26303-x (PMC8519953; doi:10.1038/s41467-021-26303-x)
Supplement: Supplementary file 4 — Supplementary Data 2 [file 41467_2021_26303_MOESM4_ESM.xlsx]

## Sheet: Sheet1
Supplementary Data 2. List of plasmids generated for this study
Plasmid Name	Backbone	Promoter	Inserted Gene
DC9 ubi	pAG	Snb-1	nLuc (-AUG startcodon)
C9 ubi	pAG	Snb-1	113 nt 5' + (G4C2)75 + 99 nt 3' + nLuc (-AUG start codon)
UAG ubi	pAG	Snb-1	113 nt 5' (CTG->TAG) + (G4C2)75 + 99 nt 3' + nLuc (-AUG start codon)
DC9 neuro	pAG	Unc11c	nLuc (-AUG startcodon)
C9 neuro	pAG	Unc11c	113 nt 5' + (G4C2)75 + 99 nt 3' + nLuc (-AUG start codon)
UAG neuro	pAG	Unc11c	113 nt 5' (-24 CTG->TAG) + (G4C2)75 + 99 nt 3' + nLuc (-AUG start codon)
human eIF2D shRNA	psilencer 2.1	U6	Sequence identical to EIF2D mRNA (1033-1053, NM_006893.3)
mouse eIF2D shRNA-1	pFB	U6	Sequence identical to Eif2d mRNA (1357-1377, NM_010709.3)
mouse eIF2D shRNA-2	pFB	U6	Sequence identical to Eif2d mRNA (1565-1585, NM_010709.3)
mouse eIF2D shRNA-3	pFB	U6	Sequence identical to Eif2d mRNA (1532-1552, NM_010709.3)
Control shRNA	pFB	U6	Sequence identical to control shRNA plasmid in psilencer 2.1 plasmid kit
DG4C2 repeat ubi	pAG	Snb-1	113 nt 5' + 99 nt 3' + nLuc (-AUG start codon)
C9(DnLuc) ubi	pAG	Snb-1	113 nt 5' + (G4C2)75 + 99 nt 3'
C9 5xG4C2 ubi	pAG	Snb-1	113 nt 5' + (G4C2)5 + 99 nt 3' + nLuc (-AUG start codon)
Flag-eIF2D ubi	pAG	Snb-1	Flag-eIF2D
GFP-V5 tag	pcDNA6	CMV	GFP-V5 tag
eIF2D-V5 tag	pcDNA6	CMV	eIF2D-V5 tag
Bicistronic (nLuc for GA)*	pcDNA6	CMV	fLuc + 113 nt 5' + (G4C2)75 + 99 nt 3' + nLuc for GA frame (-AUG start codon)
Bicistronic (nLuc for GP)	pcDNA6	CMV	fLuc + 113 nt 5' + (G4C2)75 + 99 nt 3' + nLuc for GP frame (-AUG start codon)
Bicistronic (nLuc for GR)	pcDNA6	CMV	fLuc + 113 nt 5' + (G4C2)75 + 99 nt 3' + nLuc for GR frame (-AUG start codon)
UAG bicistronic (nLuc for GP)	pcDNA6	CMV	fLuc + 113 nt 5' (-24 CTG->TAG) + (G4C2)75 + 99 nt 3' + nLuc for GP frame (-AUG start codon)
UAG bicistronic (nLuc for GR)	pcDNA6	CMV	fLuc + 113 nt 5' (-24 CTG->TAG) + (G4C2)75 + 99 nt 3' + nLuc for GR frame (-AUG start codon)
C9-GFP ubi	pAG	Snb-1	113 nt 5' + (G4C2)75 + 99 nt 3' + GFP novo-2 (-AUG start codon)
			* Sonobe et al., Neuorobiology of Disease, 2018
