# Supplementary material for: A C. elegans model of C9orf72-associated ALS/FTD uncovers a conserved role for eIF2D in RAN translation
Source: Nat Commun. 2021 Oct 15;12:6025. doi: 10.1038/s41467-021-26303-x (PMC8519953; doi:10.1038/s41467-021-26303-x)
Supplement: Supplementary file 5 — Supplementary Data 3 [file 41467_2021_26303_MOESM5_ESM.xlsx]

## Sheet: Sheet1
Supplementary Data 3. C. elegans strains used in this study
Strain name	Genotype	co-injection marker	Source
PHX3364	eif-2D (syb3364[eif-2D::GFPnovo2::3xFLAG])	not applicable	Kratsios lab - this study
PHX3432	eif-2D (syb3432[DSUI1+3xFLAG])	not applicable	Kratsios lab - this study
KRA314	kasIs6 [Psnb-1::C9 ubi + myo-2::GFP line 1.9]	myo-2::GFP	Kratsios lab - this study
KRA315	kasIs7 [Psnb-1::C9 ubi + myo-2::GFP line 12.3]	myo-2::GFP	Kratsios lab - this study
KRA316	kasIs8 [Psnb-1:: ΔC9 ubi + myo-2::GFP line 2.3]	myo-2::GFP	Kratsios lab - this study
KRA317	kasIs9 [Psnb-1:: ΔC9 ubi + myo-2::GFP line 7.7]	myo-2::GFP	Kratsios lab - this study
KRA522	kasIs10 [Psnb-1::UAG ubi; myo-2::GFP line 14.9]	myo-2::GFP	Kratsios lab - this study
KRA443	kasEx153 [Psnb-1::C9 ubi + myo-2::GFP line 3]	myo-2::gfp	Kratsios lab - this study
KRA551	kasEx261 [Psnb-1::C9 ubi; myo-2::GFP line 1]	myo-2::gfp	Kratsios lab - this study
KRA552	kasEx262 [Psnb-1::C9 ubi; myo-2::GFP line 2]	myo-2::gfp	Kratsios lab - this study
KRA444	kasEx154 [Psnb-1:: ΔC9 ubi + myo-2::GFP line 1]	myo-2::gfp	Kratsios lab - this study
KRA549	kasEx259 [Psnb-1::ΔC9 ubi; myo-2::GFP line 2]	myo-2::gfp	Kratsios lab - this study
KRA550	kasEx260 [Psnb-1::ΔC9 ubi; myo-2::GFP line 3]	myo-2::gfp	Kratsios lab - this study
KRA445	kasEx155 [Psnb-1::UAG ubi + myo-2::GFP line 1]	myo-2::gfp	Kratsios lab - this study
KRA553	kasEx263 [Psnb-1::UAG ubi; myo-2::GFP line 2]	myo-2::gfp	Kratsios lab - this study
KRA554	kasEx264 [Psnb-1::UAG ubi; myo-2::GFP line 3]	myo-2::gfp	Kratsios lab - this study
KRA448	kasEx157 [Punc-11::C9 neuro; myo-2::GFP line 11.1]	myo-2::gfp	Kratsios lab - this study
KRA450	kasEx159 [Punc-11:: ΔC9 neuro + myo-2::GFP line 4.2]	myo-2::gfp	Kratsios lab - this study
KRA451	kasEx160 [Punc-11::UAG neuro+ myo-2::GFP line 4.1]	myo-2::gfp	Kratsios lab - this study
KRA452	kasEx161 [Punc-11::UAG neuro + myo-2::GFP line 8.1]	myo-2::gfp	Kratsios lab - this study
KRA524	kasEx237 [Psnb-1::intron- 75x C9 repeats-intron_no nLuc line 3.4]	myo-2::GFP	Kratsios lab - this study
KRA527	kasEx240 [Psnb-1::intron- no C9 repeats-intron_nLuc line 1.2]	myo-2::GFP	Kratsios lab - this study
KRA531	kasEx244 [Psnb-1::intron- 5x C9 repeats-intron_no nLuc line 18.1]	myo-2::GFP	Kratsios lab - this study
KRA534	kasEx247 [Psnb-1::intron- 75x C9 repeats -intron_GFP novo2 line 7.2]	myo-2::mCherry	Kratsios lab - this study
KRA540	kasEx252 [Psnb-1::intron- 75x C9 repeats -intron_GFP novo2 line 17.5]	myo-2::mCherry	Kratsios lab - this study
KRA535	eif-2D KO (gk904876) ; kasEx153 [Psnb-1::C9; myo-2::GFP line 3]; kasEx248 [Psnb-1::3xFLAG::eIF2D_cDNA+unc-54 3'UTR line 1.2]	myo-2::mCherry	Kratsios lab - this study
KRA543	pha-1(-); kasEx255[Psnb-1_1094bp::GFPnovo2+unc-54 3’UTR + pha-1 (+) line 2]	pha-1 rescuing plasmid	Kratsios lab - this study
KRA544	pha-1(-); kasEx256[Psnb-1_1094bp::GFPnovo2+unc-54 3’UTR + pha-1 (+) line 6]	pha-1 rescuing plasmid	Kratsios lab - this study
KRA545	pha-1(-); kasEx257[Psnb-1_1094bp::GFPnovo2+unc-54 3’UTR + pha-1 (+) line 7]	pha-1 rescuing plasmid	Kratsios lab - this study
VC20620	eif-2A (gk358198) - W136Amber	not applicable	Million Mutation Project
VC40968	eif-2D (gk904876) - R25Opal	not applicable	Million Mutation Project
VC40299	eif-2D (gk561128) - Q512Ochre	not applicable	Million Mutation Project
VC4032	hrpf-2(gk5105[loxP + myo-2p::GFP::unc-54 3' UTR + rps-27p::neoR::unc-54 3' UTR + loxP]) IV.	not applicable	Million Mutation Project
LX929	vsIs48[Punc-17::gfp]	not applicable	Chase, D. L., Pepper, J. S. & Koelle, M. R. 2004, Nat Neurosci 7, 1096-1103.
OH7193	him8(e1489) IV; otIs181 [Pdat-1::mCherry + ttx-3::mCherry] III	ttx-3::mCherry	Flames N, Hobert O, 2009 Nature 458, 885-889.
