# Supplementary material for: A C. elegans model of C9orf72-associated ALS/FTD uncovers a conserved role for eIF2D in RAN translation
Source: Nat Commun. 2021 Oct 15;12:6025. doi: 10.1038/s41467-021-26303-x (PMC8519953; doi:10.1038/s41467-021-26303-x)
Supplement: Supplementary file 11 — Source Data File [file 41467_2021_26303_MOESM11_ESM.xlsx]

## Sheet: Fig. 1b
DC9 ubi	C9 ubi	UAG ubi		Dunnett's multiple comparisons test	Mean Diff.	95.00% CI of diff.	Summary	Adjusted P Value
				C9 ubi vs. DC9 ubi	0.914	0.2252 to 1.603	**	0.0089
0.0517335	0.638155	2.24317		C9 ubi vs. UAG ubi	-0.2725	-0.9613 to 0.4164	ns	0.5574
0.0629837	0.590236	2.47296
0.0612562	0.593139	2.42325
0.0592366	2.20207	0.567083
0.0649742	1.80306	0.526131
0.0572217	1.59886	0.640609
0.147793	0.578688	0.889064
0.152017	0.466104	0.848721
0.116382	0.529693	0.84118

## Sheet: Fig. 1e
DC9 ubi	C9 ubi	UAG ubi		Dunnett's multiple comparisons test	Mean Diff.	95.00% CI of diff.	Summary	Adjusted P Value
				C9 ubi vs. DC9 ubi	0.9993	0.6223 to 1.376	***	0.0005
0	0.743922	0		C9 ubi vs. UAG ubi	0.9807	0.6037 to 1.358	***	0.0006
0	0.960426	0.0504071
0.00211728	1.29565	0.00756234

## Sheet: Fig. 1f
DC9 ubi	C9 ubi	UAG ubi		Dunnett's multiple comparisons test	Mean Diff.	95.00% CI of diff.	Summary	Adjusted P Value
				C9 ubi vs. DC9 ubi	369.3	149.0 to 589.6	**	0.0012
99.9429	154.104	48.2026		C9 ubi vs. UAG ubi	419.3	199.0 to 639.6	***	0.0003
109.456	108.039	45.5681
85.1578	138.138	48.7881
87.1829	395.458	56.1969
83.1686	381.335	54.89
76.9927	366.152	64.0383
123.37	1050.08	48.3525
113.426	875.423	42.8265
120.363	754.078	40.524

## Sheet: Fig. 1g
DC9 ubi	C9 ubi	UAG ubi		Dunnett's multiple comparisons test	Mean Diff.	95.00% CI of diff.	Summary	Adjusted P Value
				C9 ubi vs. DC9 ubi	174.6	127.2 to 222.1	****	<0.0001
116.556	282.69	235.246		C9 ubi vs. UAG ubi	7.087	-40.35 to 54.53	ns	0.9132
102.011	340.615	255.853
96.4932	245.706	255.971
109.26	295.296	377.331
99.2262	297.811	229.815
84.9696	228.268	197.478
119.35	289.215	325.699
106.33	251.788	297.3

## Sheet: Fig. 1h
DC9 ubi	C9 ubi	UAG ubi		Dunnett's multiple comparisons test	Mean Diff.	95.00% CI of diff.	Summary	Adjusted P Value
				C9 ubi vs. DC9 ubi	163.9	-51.80 to 379.6	ns	0.1503
1021.58	1155.22	1723.35		C9 ubi vs. UAG ubi	-226.2	-441.9 to -10.51	*	0.0393
852.117	1328.77	1773.05
1075.25	1507.16	1336.54
1177.3	1260.66	1152.94
904.975	1058.67	1231.61
1228.11	1182.98	1717.63
1072.89	1234.1	1390.33
1167.59	1083.5	1295.38

## Sheet: Fig. 2a
	Survival proportions				DC9 ubi vs. C9 ubi			C9 ubi vs. UAG ubi
Days from egg	DC9 ubi	C9 ubi	UAG ubi		Log-rank (Mantel-Cox) test			Log-rank (Mantel-Cox) test
0	100	100	100		Chi square	15.2		Chi square	24.54
6	93.9394	86.7647	92.5373		df	1		df	1
7		69.1176			P value	<0.0001		P value	<0.0001
8		60.2941	91.0448		P value summary	****		P value summary	****
10	77.2727	42.6471	82.0896
12	75.7576
13	69.697	30.8824	64.1791
14	62.1212	29.4118	62.6866
15	53.0303	26.4706	53.7313
17	40.9091	17.6471	46.2687
19	39.3939	14.7059	44.7761
20	19.697	11.7647	31.3433
21	18.1818	10.2941	29.8507
22	15.1515	4.41176	25.3731
24	9.09091	2.94118	20.8955
26	3.0303	0	14.9254
27	1.51515
28	0
31			5.97015
33			2.98507
35			0

## Sheet: Fig. 2b
ΔC9 ubi					C9 ubi					UAG ubi					Šídák's multiple comparisons test	Mean Diff.	95.00% CI of diff.	Summary	Adjusted P Value
L4	Day 2 Adult	Day 5 Adult			L4	Day 2 Adult	Day 5 Adult			L4	Day 2 Adult	Day 5 Adult
35	35	49			49	7	44			45	48	50			L4
36	28	43			50	31	29			34	58	49			DC9 ubi vs. C9 ubi	2.3	-7.455 to 12.05	ns	0.9984
58	50	49			48	25	31			42	23	28			C9 vs. UAG	3.7	-6.055 to 13.45	ns	0.9539
65	49	40			56	45	31			38	52	36
54	38	50			45	37	21			42	26	43			day2
50	35	48			56	39	39			41	16	28			DC9 ubi vs. C9 ubi	14.6	4.845 to 24.35	***	0.0004
48	13	39			50	19	37			45	42	45			C9 ubi vs. UAG ubi	-13.35	-23.10 to -3.595	**	0.0016
57	60	45			33	45	38			38	57	39
58	56	27			50	40	8			33	49	32			Day5
44	54	44			59	41	3			42	47	38			DC9 ubi vs. C9 ubi	21.25	11.50 to 31.00	****	<0.0001
46	57	52			48	35	7			55	44	48			C9 ubi vs. UAG ubi	-17.3	-27.05 to -7.545	****	<0.0001
40	41	54			49	39	24			40	25	53
39	58	28			19	12	40			36	48	43
39	57	39			50	45	15			55	49	41
64	56	49			59	52	32			49	61	46
44	58	43			30	24	8			47	60	39
50	18	50			40	38	27			48	63	35
60	54	45			47	15	3			49	25	35
41	59	55			49	34	12			39	58	47
46	58	54			41	19	29			36	58	49

## Sheet: Fig. 2e
DC9 ubi				C9 ubi				Šídák's multiple comparisons test	Mean Diff.	95.00% CI of diff.	Summary	Adjusted P Value
L4	Day 2 Young adult	Day 5 Young adult		L4	Day 2 Young adult	Day 5 Young adult
20	21	23		22	19	16		DC9 - C9
22	21	24		22	17	12		L4	-0.1517	-1.524 to 1.220	ns	0.9907
21	20	21		20	19	21		day2	1.12	-0.3020 to 2.542	ns	0.1671
21	19	21		21	14	18		Day5	3.109	1.725 to 4.492	****	<0.0001
19	23	21		14	19	18
19	19	20		19	17	20
19	22	21		21	23	23
20	18	21		20	22	11
19	16	19		19	16	19
21	21	21		21	17	15
19	18	20		19	15	18
21	18	23		22	22	17
22	18	20		21	19	15
21	22	21		20	22	16
21	21	22		19	20	13
19	21	21		21	18	16
20	20	20		21	19	19
23	19	19		21	16	15
20	19	19		23	18	16
22	17	20		20	18	18
19	18	19		19	23	24
22	21	20		23	23	19
21	22	20		20	16	19
20	21	20		21	21	18
19	22	21		19	16	19
				24		19
				20		18
				22		20
				22

## Sheet: Fig. 3b
DC9 neuro	C9 neuro	UAG neuro		Dunnett's multiple comparisons test	Mean Diff.	95.00% CI of diff.	Summary	Adjusted P Value
				C9 neuro vs. DC9 neuro	0.9822	0.3880 to 1.576	**	0.0011
0.0183895	0.529861	0.822212		C9 neuro vs. UAG neuro	-0.009359	-0.6036 to 0.5849	ns	0.999
0.0212242	0.710094	0.901005
0.0155785	0.613798	1.05692
0.0176232	0.123129	0.234923
0.0144513	0.141954	0.248243
0.0192667	0.148786	0.262414
0.0163077	1.98804	2.04395
0.015858	2.25287	2.33025
0.0182451	2.34715	2.07779
0.0239538	0.928916	0.707018
0.0169083	1.02722	0.711018
0.0152604	1.18817	0.716556

## Sheet: Fig. 3c
DC9 neuro	C9 neuro	UAG neuro		Dunnett's multiple comparisons test	Mean Diff.	95.00% CI of diff.	Summary	Adjusted P Value
				C9 neuro vs. DC9 neuro	0.02288	-0.5196 to 0.5654	ns	0.993
0.429886	0.629259	1.04639		C9 neuro vs. UAG neuro	0.01154	-0.5310 to 0.5541	ns	0.9982
0.434234	0.660485	0.982594
0.376235	0.668753	1.15278
1.64275	0.265414	0.250894
1.51568	0.244573	0.219467
1.60122	0.255142	0.246626
0.604584	1.74301	1.9124
0.712118	1.6704	1.73088
0.642988	1.92156	1.76991
1.42491	1.42817	0.991985
1.28327	1.41706	0.904835
1.33213	1.3707	0.927233

[truncated: 81 more sheets: Fig. 3d, Fig. 3e, Fig. 3f, Fig. 4a, Fig. 4b, Fig. 4c, Fig. 4d, Fig. 4e, Fig. 4f, Fig. 4g, Fig. 4h, Fig. 4i, Fig. 4j, Fig. 5c, Fig. 5d, Fig. 5e, Fig. 5f, Fig. 5g, Fig. 5h, Fig. 6b …]
